# Supplementary material for: A state-space approach to understand responses of organisms, populations and communities to multiple environmental drivers
Source: Commun Biol. 2021 Sep 30;4:1142. doi: 10.1038/s42003-021-02585-1 (PMC8484576; doi:10.1038/s42003-021-02585-1)
Supplement: Supplementary file 3 — Supplementary Data 1 [file 42003_2021_2585_MOESM3_ESM.xlsx]

## Sheet: Sheet1
Colony	Temperature	pH	growth
A	c	0	3.2
A	c	1	0
A	c	2	7.2
A	p	0	-5.1
A	p	1	-5.2
A	p	2	-1.1
B	c	0	14
B	c	1	11.2
B	c	2	11.5
B	p	0	-6.4
B	p	1	-6.3
B	p	2	0.4
C	c	0	4.9
C	c	1	-0.4
C	c	2	1.9
C	p	0	-2.5
C	p	1	-2.4
C	p	2	11.4
D	c	0	0.7
D	c	1	3.9
D	c	2	9.2
D	p	0	-0.03
D	p	1	-7
D	p	2	-9.1
E	c	0	-4.5
E	c	1	7.5
E	c	2	-1.7
E	p	0	-3.3
E	p	1	-3.2
E	p	2	2.6
F	c	0	10
F	c	1	10.9
F	c	2	12.3
F	p	0	-0.7
F	p	1	-1.8
F	p	2	-1.7
G	c	0	6.6
G	c	1	8.3
G	c	2	10.9
G	p	0	-8.8
G	p	1	-1.9
G	p	2	1
H	c	0	-0.3
H	c	1	16.2
H	c	2	0.9
H	p	0	-9.1
H	p	1	1
H	p	2	-0.7
I	c	0	8.9
I	c	1	6.6
I	c	2	13.7
I	p	0	3.2
I	p	1	-3.1
I	p	2	-3.2
J	c	0	7.3
J	c	1	1.7
J	c	2	7.6
J	p	0	3.3
J	p	1	-1.4
J	p	2	3.4
K	c	0	15.8
K	c	1	8.9
K	c	2	13.7
K	p	0	0
K	p	1	1.8
K	p	2	5.3
L	c	0	7.7
L	c	1	21.6
L	c	2	-1
L	p	0	0
L	p	1	-5.8
L	p	2	7
M	c	0	10.1
M	c	1	10.2
M	c	2	-0.3
M	p	0	1.2
M	p	1	-0.8
M	p	2	-0.2
